# Supplementary material for: Aggregative chimeric multicellularity in the absence of lethal kin discrimination
Source: ISME J. 2026 Jun 11;20(1):wrag136. doi: 10.1093/ismejo/wrag136 (PMC13310138; doi:10.1093/ismejo/wrag136)
Supplement: Supplementary_materials_wrag136 [file supplementary_materials_wrag136.zip]

Archive with 5 entries (5 files):
- Movie S1.avi
- Movie S2.avi
- Movie S3.avi
- Movie S4.avi
- Supplemental Material.docx
